# Supplementary material for: Combination Treatment of Arazyme and Soy Leaf Extract Attenuates Hyperglycemia and Hepatic Steatosis in High-Fat Diet-Fed C57BL/6J Mice
Source: Life (Basel). 2021 Jul 1;11(7):645. doi: 10.3390/life11070645 (PMC8304291; doi:10.3390/life11070645)
Supplement: Supplementary file 1 [file life-11-00645-s001.zip]

Archive with 1 entries (1 files):
- life-1238326-supplementary.pdf
